# Supplementary material for: Lactate-Loaded Nanoparticles Induce Glioma Cytotoxicity and Increase the Survival of Rats Bearing Malignant Glioma Brain Tumor
Source: Pharmaceutics. 2022 Jan 29;14(2):327. doi: 10.3390/pharmaceutics14020327 (PMC8880216; doi:10.3390/pharmaceutics14020327)
Supplement: Supplementary file 1 [file pharmaceutics-14-00327-s001.zip]

Archive with 1 entries (1 files):
- pharmaceutics-1532572-supplementary.pdf
